# Supplementary material for: Usefulness of Novel Atherogenic Lipid Indices for the Evaluation of Metabolic Status Leading to Coronary Heart Disease in a Real-World Survey of the Japanese Population
Source: Healthcare (Basel). 2022 Apr 17;10(4):747. doi: 10.3390/healthcare10040747 (PMC9029713; doi:10.3390/healthcare10040747)
Supplement: Supplementary file 1 [file healthcare-10-00747-s001.zip]

Archive with 1 entries (1 files):
- healthcare-1613836-supplementary.pdf
